# Supplementary material for: INHIBITION OF THE PROSTAGLANDIN-DEGRADING ENZYME 15-PGDH AMELIORATES MASH-ASSOCIATED APOPTOSIS AND FIBROSIS IN MICE
Source: Cells. 2025 Jun 27;14(13):987. doi: 10.3390/cells14130987 (PMC12248568; doi:10.3390/cells14130987)
Supplement: Supplementary file 1 [file cells-14-00987-s001.zip]

Archive with 1 entries (1 files):
- cells-3558071-Supplemental Material.pdf
